# Supplementary material for: Upgrading Biogas from Small Agricultural Sources into Biomethane by Membrane Separation
Source: Membranes (Basel). 2021 Nov 27;11(12):938. doi: 10.3390/membranes11120938 (PMC8706255; doi:10.3390/membranes11120938)
Supplement: Supplementary file 1 [file membranes-11-00938-s001.zip]

Archive with 1 entries (1 files):
- membranes-1474952-supplementary.pdf
